# Supplementary material for: Using Online Media to Increase the Awareness and Uptake of Preexposure Prophylaxis for HIV Among Asian-Born Men Who Have Sex With Men Living in Australia: An Open-Label Randomized Controlled Trial
Source: Open Forum Infect Dis. 2025 Jul 23;12(7):ofaf321. doi: 10.1093/ofid/ofaf321 (PMC12284882; doi:10.1093/ofid/ofaf321)
Supplement: ofaf321_Supplementary_Data [file ofaf321_supplementary_data.zip]

Archive with 2 entries (2 files):
- Supplementary 1 V0.3 25January13.docx
- Supplementary 2.pdf
